# Supplementary material for: Rapid face orienting in infants and school-age children with and without autism: Exploring measurement invariance in eye-tracking
Source: PLoS One. 2018 Aug 28;13(8):e0202875. doi: 10.1371/journal.pone.0202875 (PMC6112675; doi:10.1371/journal.pone.0202875)
Supplement: S1 File — Data from infants and school age children with and without autism. ReadMeData.pdf contains a description of data columns. (ZIP) [file pone.0202875.s001.zip]

Archive with 321 entries (288 files):
- S1 File. Data/
- S1 File. Data/.DS_Store
- __MACOSX/
- __MACOSX/S1 File. Data/
- __MACOSX/S1 File. Data/._.DS_Store
- S1 File. Data/ReadMeData.pdf
- __MACOSX/S1 File. Data/._ReadMeData.pdf
- S1 File. Data/UMN Infants/
- S1 File. Data/UMN Infants/.DS_Store
- __MACOSX/S1 File. Data/UMN Infants/
- __MACOSX/S1 File. Data/UMN Infants/._.DS_Store
- S1 File. Data/UMN Infants/Bubbles1/
- S1 File. Data/UMN Infants/Bubbles1/JE000015_Bubbles1.csv
- __MACOSX/S1 File. Data/UMN Infants/Bubbles1/
- __MACOSX/S1 File. Data/UMN Infants/Bubbles1/._JE000015_Bubbles1.csv
- S1 File. Data/UMN Infants/Bubbles1/JE000037_Bubbles1.csv
- __MACOSX/S1 File. Data/UMN Infants/Bubbles1/._JE000037_Bubbles1.csv
- S1 File. Data/UMN Infants/Bubbles1/JE000053_Bubbles1.csv
- __MACOSX/S1 File. Data/UMN Infants/Bubbles1/._JE000053_Bubbles1.csv
- S1 File. Data/UMN Infants/Bubbles1/JE000085_Bubbles1.csv
- __MACOSX/S1 File. Data/UMN Infants/Bubbles1/._JE000085_Bubbles1.csv
- S1 File. Data/UMN Infants/Bubbles1/JE000090_Bubbles1.csv
- __MACOSX/S1 File. Data/UMN Infants/Bubbles1/._JE000090_Bubbles1.csv
- S1 File. Data/UMN Infants/Bubbles1/JE000095_Bubbles1.csv
- __MACOSX/S1 File. Data/UMN Infants/Bubbles1/._JE000095_Bubbles1.csv
- S1 File. Data/UMN Infants/Bubbles1/JE000097_Bubbles1.csv
- __MACOSX/S1 File. Data/UMN Infants/Bubbles1/._JE000097_Bubbles1.csv
- S1 File. Data/UMN Infants/Bubbles1/JE000104_Bubbles1.csv
- __MACOSX/S1 File. Data/UMN Infants/Bubbles1/._JE000104_Bubbles1.csv
- S1 File. Data/UMN Infants/Bubbles1/JE000110_Bubbles1.csv
- __MACOSX/S1 File. Data/UMN Infants/Bubbles1/._JE000110_Bubbles1.csv
- S1 File. Data/UMN Infants/Bubbles1/JE000111_Bubbles1.csv
- __MACOSX/S1 File. Data/UMN Infants/Bubbles1/._JE000111_Bubbles1.csv
- S1 File. Data/UMN Infants/Bubbles1/JE000113_Bubbles1.csv
- __MACOSX/S1 File. Data/UMN Infants/Bubbles1/._JE000113_Bubbles1.csv
- S1 File. Data/UMN Infants/Bubbles1/JE000114_Bubbles1.csv
- __MACOSX/S1 File. Data/UMN Infants/Bubbles1/._JE000114_Bubbles1.csv
- S1 File. Data/UMN Infants/Bubbles1/JE000116_Bubbles1.csv
- __MACOSX/S1 File. Data/UMN Infants/Bubbles1/._JE000116_Bubbles1.csv
- S1 File. Data/UMN Infants/Bubbles1/JE000120_Bubbles1.csv
- __MACOSX/S1 File. Data/UMN Infants/Bubbles1/._JE000120_Bubbles1.csv
- S1 File. Data/UMN Infants/Bubbles1/JE000121_Bubbles1.csv
- __MACOSX/S1 File. Data/UMN Infants/Bubbles1/._JE000121_Bubbles1.csv
- S1 File. Data/UMN Infants/Bubbles1/JE000122_Bubbles1.csv
- __MACOSX/S1 File. Data/UMN Infants/Bubbles1/._JE000122_Bubbles1.csv
- S1 File. Data/UMN Infants/Bubbles1/JE000126_Bubbles1.csv
- __MACOSX/S1 File. Data/UMN Infants/Bubbles1/._JE000126_Bubbles1.csv
- S1 File. Data/UMN Infants/Bubbles1/JE000129_Bubbles1.csv
- __MACOSX/S1 File. Data/UMN Infants/Bubbles1/._JE000129_Bubbles1.csv
- S1 File. Data/UMN Infants/Bubbles1/JE000130_Bubbles1.csv
- __MACOSX/S1 File. Data/UMN Infants/Bubbles1/._JE000130_Bubbles1.csv
- S1 File. Data/UMN Infants/Bubbles1/JE000131_Bubbles1.csv
- __MACOSX/S1 File. Data/UMN Infants/Bubbles1/._JE000131_Bubbles1.csv
- __MACOSX/S1 File. Data/UMN Infants/._Bubbles1
- __MACOSX/S1 File. Data/._UMN Infants
- S1 File. Data/UNC Infants/
- S1 File. Data/UNC Infants/Bubbles1/
- S1 File. Data/UNC Infants/Bubbles1/8007_Bubbles1.csv
- __MACOSX/S1 File. Data/UNC Infants/
- __MACOSX/S1 File. Data/UNC Infants/Bubbles1/
- __MACOSX/S1 File. Data/UNC Infants/Bubbles1/._8007_Bubbles1.csv
- S1 File. Data/UNC Infants/Bubbles1/8008_Bubbles1.csv
- __MACOSX/S1 File. Data/UNC Infants/Bubbles1/._8008_Bubbles1.csv
- S1 File. Data/UNC Infants/Bubbles1/8010_Bubbles1.csv
- __MACOSX/S1 File. Data/UNC Infants/Bubbles1/._8010_Bubbles1.csv
- S1 File. Data/UNC Infants/Bubbles1/8011_Bubbles1.csv
- __MACOSX/S1 File. Data/UNC Infants/Bubbles1/._8011_Bubbles1.csv
- S1 File. Data/UNC Infants/Bubbles1/8013_Bubbles1.csv
- __MACOSX/S1 File. Data/UNC Infants/Bubbles1/._8013_Bubbles1.csv
- S1 File. Data/UNC Infants/Bubbles1/8014_Bubbles1.csv
- __MACOSX/S1 File. Data/UNC Infants/Bubbles1/._8014_Bubbles1.csv
- S1 File. Data/UNC Infants/Bubbles1/8015_Bubbles1.csv
- __MACOSX/S1 File. Data/UNC Infants/Bubbles1/._8015_Bubbles1.csv
- S1 File. Data/UNC Infants/Bubbles1/8017_Bubbles1.csv
- __MACOSX/S1 File. Data/UNC Infants/Bubbles1/._8017_Bubbles1.csv
- S1 File. Data/UNC Infants/Bubbles1/8018_Bubbles1.csv
- __MACOSX/S1 File. Data/UNC Infants/Bubbles1/._8018_Bubbles1.csv
- S1 File. Data/UNC Infants/Bubbles1/8022_Bubbles1.csv
- __MACOSX/S1 File. Data/UNC Infants/Bubbles1/._8022_Bubbles1.csv
- S1 File. Data/UNC Infants/Bubbles1/8028_Bubbles1.csv
- __MACOSX/S1 File. Data/UNC Infants/Bubbles1/._8028_Bubbles1.csv
- S1 File. Data/UNC Infants/Bubbles1/8029_Bubbles1.csv
- __MACOSX/S1 File. Data/UNC Infants/Bubbles1/._8029_Bubbles1.csv
- S1 File. Data/UNC Infants/Bubbles1/8031_Bubbles1.csv
- __MACOSX/S1 File. Data/UNC Infants/Bubbles1/._8031_Bubbles1.csv
- S1 File. Data/UNC Infants/Bubbles1/8034_Bubbles1.csv
- __MACOSX/S1 File. Data/UNC Infants/Bubbles1/._8034_Bubbles1.csv
- S1 File. Data/UNC Infants/Bubbles1/8044_Bubbles1.csv
- __MACOSX/S1 File. Data/UNC Infants/Bubbles1/._8044_Bubbles1.csv
- __MACOSX/S1 File. Data/UNC Infants/._Bubbles1
- S1 File. Data/UNC Infants/Bubbles2/
- S1 File. Data/UNC Infants/Bubbles2/8007_Bubbles2.csv
- __MACOSX/S1 File. Data/UNC Infants/Bubbles2/
- __MACOSX/S1 File. Data/UNC Infants/Bubbles2/._8007_Bubbles2.csv
- S1 File. Data/UNC Infants/Bubbles2/8010_Bubbles2.csv
- __MACOSX/S1 File. Data/UNC Infants/Bubbles2/._8010_Bubbles2.csv
- S1 File. Data/UNC Infants/Bubbles2/8011_Bubbles2.csv
- __MACOSX/S1 File. Data/UNC Infants/Bubbles2/._8011_Bubbles2.csv
- S1 File. Data/UNC Infants/Bubbles2/8012_Bubbles2.csv
- __MACOSX/S1 File. Data/UNC Infants/Bubbles2/._8012_Bubbles2.csv
- S1 File. Data/UNC Infants/Bubbles2/8014_Bubbles2.csv
- __MACOSX/S1 File. Data/UNC Infants/Bubbles2/._8014_Bubbles2.csv
- S1 File. Data/UNC Infants/Bubbles2/8015_Bubbles2.csv
- __MACOSX/S1 File. Data/UNC Infants/Bubbles2/._8015_Bubbles2.csv
- S1 File. Data/UNC Infants/Bubbles2/8017_Bubbles2.csv
- __MACOSX/S1 File. Data/UNC Infants/Bubbles2/._8017_Bubbles2.csv
- S1 File. Data/UNC Infants/Bubbles2/8034_Bubbles2.csv
- __MACOSX/S1 File. Data/UNC Infants/Bubbles2/._8034_Bubbles2.csv
- __MACOSX/S1 File. Data/UNC Infants/._Bubbles2
- S1 File. Data/UNC Infants/Bubbles3/
- S1 File. Data/UNC Infants/Bubbles3/.DS_Store
- __MACOSX/S1 File. Data/UNC Infants/Bubbles3/
- __MACOSX/S1 File. Data/UNC Infants/Bubbles3/._.DS_Store
- S1 File. Data/UNC Infants/Bubbles3/8012_Bubbles3.csv
- __MACOSX/S1 File. Data/UNC Infants/Bubbles3/._8012_Bubbles3.csv
- S1 File. Data/UNC Infants/Bubbles3/8013_Bubbles3.csv
- __MACOSX/S1 File. Data/UNC Infants/Bubbles3/._8013_Bubbles3.csv
- S1 File. Data/UNC Infants/Bubbles3/8016_Bubbles3.csv
- __MACOSX/S1 File. Data/UNC Infants/Bubbles3/._8016_Bubbles3.csv
- S1 File. Data/UNC Infants/Bubbles3/8036_Bubbles3.csv
- __MACOSX/S1 File. Data/UNC Infants/Bubbles3/._8036_Bubbles3.csv
- __MACOSX/S1 File. Data/UNC Infants/._Bubbles3
- __MACOSX/S1 File. Data/._UNC Infants
- S1 File. Data/UNC SchoolAge/
- S1 File. Data/UNC SchoolAge/.DS_Store
- __MACOSX/S1 File. Data/UNC SchoolAge/
- __MACOSX/S1 File. Data/UNC SchoolAge/._.DS_Store
- S1 File. Data/UNC SchoolAge/ASD/
- S1 File. Data/UNC SchoolAge/ASD/.DS_Store
- __MACOSX/S1 File. Data/UNC SchoolAge/ASD/
- __MACOSX/S1 File. Data/UNC SchoolAge/ASD/._.DS_Store
- S1 File. Data/UNC SchoolAge/ASD/Bubbles1/
- S1 File. Data/UNC SchoolAge/ASD/Bubbles1/5003_Bubbles1.csv
- __MACOSX/S1 File. Data/UNC SchoolAge/ASD/Bubbles1/
- __MACOSX/S1 File. Data/UNC SchoolAge/ASD/Bubbles1/._5003_Bubbles1.csv
- S1 File. Data/UNC SchoolAge/ASD/Bubbles1/5007_Bubbles1.csv
- __MACOSX/S1 File. Data/UNC SchoolAge/ASD/Bubbles1/._5007_Bubbles1.csv
- S1 File. Data/UNC SchoolAge/ASD/Bubbles1/5008_Bubbles1.csv
- __MACOSX/S1 File. Data/UNC SchoolAge/ASD/Bubbles1/._5008_Bubbles1.csv
- S1 File. Data/UNC SchoolAge/ASD/Bubbles1/5060_Bubbles1.csv
- __MACOSX/S1 File. Data/UNC SchoolAge/ASD/Bubbles1/._5060_Bubbles1.csv
- S1 File. Data/UNC SchoolAge/ASD/Bubbles1/5066_Bubbles1.csv
- __MACOSX/S1 File. Data/UNC SchoolAge/ASD/Bubbles1/._5066_Bubbles1.csv
- S1 File. Data/UNC SchoolAge/ASD/Bubbles1/5067_Bubbles1.csv
- __MACOSX/S1 File. Data/UNC SchoolAge/ASD/Bubbles1/._5067_Bubbles1.csv
- S1 File. Data/UNC SchoolAge/ASD/Bubbles1/5070_Bubbles1.csv
- __MACOSX/S1 File. Data/UNC SchoolAge/ASD/Bubbles1/._5070_Bubbles1.csv
- S1 File. Data/UNC SchoolAge/ASD/Bubbles1/5079_01_Bubbles1.csv
- __MACOSX/S1 File. Data/UNC SchoolAge/ASD/Bubbles1/._5079_01_Bubbles1.csv
- S1 File. Data/UNC SchoolAge/ASD/Bubbles1/5079_02_Bubbles1.csv
- __MACOSX/S1 File. Data/UNC SchoolAge/ASD/Bubbles1/._5079_02_Bubbles1.csv
- S1 File. Data/UNC SchoolAge/ASD/Bubbles1/5080_Bubbles1.csv
- __MACOSX/S1 File. Data/UNC SchoolAge/ASD/Bubbles1/._5080_Bubbles1.csv
- S1 File. Data/UNC SchoolAge/ASD/Bubbles1/5087_Bubbles1.csv
- __MACOSX/S1 File. Data/UNC SchoolAge/ASD/Bubbles1/._5087_Bubbles1.csv
- S1 File. Data/UNC SchoolAge/ASD/Bubbles1/5133_01_Bubbles1.csv
- __MACOSX/S1 File. Data/UNC SchoolAge/ASD/Bubbles1/._5133_01_Bubbles1.csv
- S1 File. Data/UNC SchoolAge/ASD/Bubbles1/5133_02_Bubbles1.csv
- __MACOSX/S1 File. Data/UNC SchoolAge/ASD/Bubbles1/._5133_02_Bubbles1.csv
- S1 File. Data/UNC SchoolAge/ASD/Bubbles1/5189_Bubbles1.csv
- __MACOSX/S1 File. Data/UNC SchoolAge/ASD/Bubbles1/._5189_Bubbles1.csv
- __MACOSX/S1 File. Data/UNC SchoolAge/ASD/._Bubbles1
- S1 File. Data/UNC SchoolAge/ASD/Bubbles2/
- S1 File. Data/UNC SchoolAge/ASD/Bubbles2/5003_Bubbles2.csv
- __MACOSX/S1 File. Data/UNC SchoolAge/ASD/Bubbles2/
- __MACOSX/S1 File. Data/UNC SchoolAge/ASD/Bubbles2/._5003_Bubbles2.csv
- S1 File. Data/UNC SchoolAge/ASD/Bubbles2/5007_Bubbles2.csv
- __MACOSX/S1 File. Data/UNC SchoolAge/ASD/Bubbles2/._5007_Bubbles2.csv
- S1 File. Data/UNC SchoolAge/ASD/Bubbles2/5024_Bubbles2.csv
- __MACOSX/S1 File. Data/UNC SchoolAge/ASD/Bubbles2/._5024_Bubbles2.csv
- S1 File. Data/UNC SchoolAge/ASD/Bubbles2/5060_Bubbles2.csv
- __MACOSX/S1 File. Data/UNC SchoolAge/ASD/Bubbles2/._5060_Bubbles2.csv
- S1 File. Data/UNC SchoolAge/ASD/Bubbles2/5066_Bubbles2.csv
- __MACOSX/S1 File. Data/UNC SchoolAge/ASD/Bubbles2/._5066_Bubbles2.csv
- S1 File. Data/UNC SchoolAge/ASD/Bubbles2/5070_Bubbles2.csv
- __MACOSX/S1 File. Data/UNC SchoolAge/ASD/Bubbles2/._5070_Bubbles2.csv
- S1 File. Data/UNC SchoolAge/ASD/Bubbles2/5080_Bubbles2.csv
- __MACOSX/S1 File. Data/UNC SchoolAge/ASD/Bubbles2/._5080_Bubbles2.csv
- S1 File. Data/UNC SchoolAge/ASD/Bubbles2/5087_Bubbles2.csv
- __MACOSX/S1 File. Data/UNC SchoolAge/ASD/Bubbles2/._5087_Bubbles2.csv
- S1 File. Data/UNC SchoolAge/ASD/Bubbles2/5171_Bubbles2.csv
- __MACOSX/S1 File. Data/UNC SchoolAge/ASD/Bubbles2/._5171_Bubbles2.csv
- S1 File. Data/UNC SchoolAge/ASD/Bubbles2/5176_01_Bubbles2.csv
- __MACOSX/S1 File. Data/UNC SchoolAge/ASD/Bubbles2/._5176_01_Bubbles2.csv
- S1 File. Data/UNC SchoolAge/ASD/Bubbles2/5176_02_Bubbles2.csv
- __MACOSX/S1 File. Data/UNC SchoolAge/ASD/Bubbles2/._5176_02_Bubbles2.csv
- S1 File. Data/UNC SchoolAge/ASD/Bubbles2/5189_Bubbles2.csv
- __MACOSX/S1 File. Data/UNC SchoolAge/ASD/Bubbles2/._5189_Bubbles2.csv
- __MACOSX/S1 File. Data/UNC SchoolAge/ASD/._Bubbles2
- S1 File. Data/UNC SchoolAge/ASD/Bubbles3/
- S1 File. Data/UNC SchoolAge/ASD/Bubbles3/5003_Bubbles3.csv
- __MACOSX/S1 File. Data/UNC SchoolAge/ASD/Bubbles3/
- __MACOSX/S1 File. Data/UNC SchoolAge/ASD/Bubbles3/._5003_Bubbles3.csv
- S1 File. Data/UNC SchoolAge/ASD/Bubbles3/5007_Bubbles3.csv
- __MACOSX/S1 File. Data/UNC SchoolAge/ASD/Bubbles3/._5007_Bubbles3.csv
- S1 File. Data/UNC SchoolAge/ASD/Bubbles3/5024_Bubbles3.csv
- __MACOSX/S1 File. Data/UNC SchoolAge/ASD/Bubbles3/._5024_Bubbles3.csv
- S1 File. Data/UNC SchoolAge/ASD/Bubbles3/5060_Bubbles3.csv
- __MACOSX/S1 File. Data/UNC SchoolAge/ASD/Bubbles3/._5060_Bubbles3.csv
- S1 File. Data/UNC SchoolAge/ASD/Bubbles3/5066_Bubbles3.csv
- __MACOSX/S1 File. Data/UNC SchoolAge/ASD/Bubbles3/._5066_Bubbles3.csv
- S1 File. Data/UNC SchoolAge/ASD/Bubbles3/5070_Bubbles3.csv
- __MACOSX/S1 File. Data/UNC SchoolAge/ASD/Bubbles3/._5070_Bubbles3.csv
- S1 File. Data/UNC SchoolAge/ASD/Bubbles3/5079_Bubbles3.csv
- __MACOSX/S1 File. Data/UNC SchoolAge/ASD/Bubbles3/._5079_Bubbles3.csv
- S1 File. Data/UNC SchoolAge/ASD/Bubbles3/5080_Bubbles3.csv
- __MACOSX/S1 File. Data/UNC SchoolAge/ASD/Bubbles3/._5080_Bubbles3.csv
- S1 File. Data/UNC SchoolAge/ASD/Bubbles3/5087_Bubbles3.csv
- __MACOSX/S1 File. Data/UNC SchoolAge/ASD/Bubbles3/._5087_Bubbles3.csv
- S1 File. Data/UNC SchoolAge/ASD/Bubbles3/5133_Bubbles3.csv
- __MACOSX/S1 File. Data/UNC SchoolAge/ASD/Bubbles3/._5133_Bubbles3.csv
- S1 File. Data/UNC SchoolAge/ASD/Bubbles3/5171_Bubbles3.csv
- __MACOSX/S1 File. Data/UNC SchoolAge/ASD/Bubbles3/._5171_Bubbles3.csv
- S1 File. Data/UNC SchoolAge/ASD/Bubbles3/5176_Bubbles3.csv
- __MACOSX/S1 File. Data/UNC SchoolAge/ASD/Bubbles3/._5176_Bubbles3.csv
- __MACOSX/S1 File. Data/UNC SchoolAge/ASD/._Bubbles3
- __MACOSX/S1 File. Data/UNC SchoolAge/._ASD
- S1 File. Data/UNC SchoolAge/TYP/
- S1 File. Data/UNC SchoolAge/TYP/.DS_Store
- __MACOSX/S1 File. Data/UNC SchoolAge/TYP/
- __MACOSX/S1 File. Data/UNC SchoolAge/TYP/._.DS_Store
- S1 File. Data/UNC SchoolAge/TYP/Bubbles1/
- S1 File. Data/UNC SchoolAge/TYP/Bubbles1/.DS_Store
- __MACOSX/S1 File. Data/UNC SchoolAge/TYP/Bubbles1/
- __MACOSX/S1 File. Data/UNC SchoolAge/TYP/Bubbles1/._.DS_Store
- S1 File. Data/UNC SchoolAge/TYP/Bubbles1/5063_Bubbles1.csv
- __MACOSX/S1 File. Data/UNC SchoolAge/TYP/Bubbles1/._5063_Bubbles1.csv
- S1 File. Data/UNC SchoolAge/TYP/Bubbles1/5092_Bubbles1.csv
- __MACOSX/S1 File. Data/UNC SchoolAge/TYP/Bubbles1/._5092_Bubbles1.csv
- S1 File. Data/UNC SchoolAge/TYP/Bubbles1/5128_Bubbles1.csv
- __MACOSX/S1 File. Data/UNC SchoolAge/TYP/Bubbles1/._5128_Bubbles1.csv
- S1 File. Data/UNC SchoolAge/TYP/Bubbles1/5144_Bubbles1.csv
- __MACOSX/S1 File. Data/UNC SchoolAge/TYP/Bubbles1/._5144_Bubbles1.csv
- S1 File. Data/UNC SchoolAge/TYP/Bubbles1/5149_Bubbles1.csv
- __MACOSX/S1 File. Data/UNC SchoolAge/TYP/Bubbles1/._5149_Bubbles1.csv
- S1 File. Data/UNC SchoolAge/TYP/Bubbles1/5150_Bubbles1.csv
- __MACOSX/S1 File. Data/UNC SchoolAge/TYP/Bubbles1/._5150_Bubbles1.csv
- S1 File. Data/UNC SchoolAge/TYP/Bubbles1/5158_Bubbles1.csv
- __MACOSX/S1 File. Data/UNC SchoolAge/TYP/Bubbles1/._5158_Bubbles1.csv
- S1 File. Data/UNC SchoolAge/TYP/Bubbles1/5161_Bubbles1.csv
- __MACOSX/S1 File. Data/UNC SchoolAge/TYP/Bubbles1/._5161_Bubbles1.csv
- S1 File. Data/UNC SchoolAge/TYP/Bubbles1/5203_Bubbles1.csv
- __MACOSX/S1 File. Data/UNC SchoolAge/TYP/Bubbles1/._5203_Bubbles1.csv
- S1 File. Data/UNC SchoolAge/TYP/Bubbles1/7033_01_Bubbles1.csv
- __MACOSX/S1 File. Data/UNC SchoolAge/TYP/Bubbles1/._7033_01_Bubbles1.csv
- S1 File. Data/UNC SchoolAge/TYP/Bubbles1/7033_02_Bubbles1.csv
- __MACOSX/S1 File. Data/UNC SchoolAge/TYP/Bubbles1/._7033_02_Bubbles1.csv
- S1 File. Data/UNC SchoolAge/TYP/Bubbles1/7039_Bubbles1.csv
- __MACOSX/S1 File. Data/UNC SchoolAge/TYP/Bubbles1/._7039_Bubbles1.csv
- S1 File. Data/UNC SchoolAge/TYP/Bubbles1/7040_Bubbles1.csv
- __MACOSX/S1 File. Data/UNC SchoolAge/TYP/Bubbles1/._7040_Bubbles1.csv
- S1 File. Data/UNC SchoolAge/TYP/Bubbles1/7050_Bubbles1.csv
- __MACOSX/S1 File. Data/UNC SchoolAge/TYP/Bubbles1/._7050_Bubbles1.csv
- __MACOSX/S1 File. Data/UNC SchoolAge/TYP/._Bubbles1
- S1 File. Data/UNC SchoolAge/TYP/Bubbles2/
- S1 File. Data/UNC SchoolAge/TYP/Bubbles2/.DS_Store
- __MACOSX/S1 File. Data/UNC SchoolAge/TYP/Bubbles2/
- __MACOSX/S1 File. Data/UNC SchoolAge/TYP/Bubbles2/._.DS_Store
- S1 File. Data/UNC SchoolAge/TYP/Bubbles2/5063_Bubbles2.csv
- __MACOSX/S1 File. Data/UNC SchoolAge/TYP/Bubbles2/._5063_Bubbles2.csv
- S1 File. Data/UNC SchoolAge/TYP/Bubbles2/5084_Bubbles2.csv
- __MACOSX/S1 File. Data/UNC SchoolAge/TYP/Bubbles2/._5084_Bubbles2.csv
- S1 File. Data/UNC SchoolAge/TYP/Bubbles2/5127_Bubbles2.csv
- __MACOSX/S1 File. Data/UNC SchoolAge/TYP/Bubbles2/._5127_Bubbles2.csv
- S1 File. Data/UNC SchoolAge/TYP/Bubbles2/5128_Bubbles2.csv
- __MACOSX/S1 File. Data/UNC SchoolAge/TYP/Bubbles2/._5128_Bubbles2.csv
- S1 File. Data/UNC SchoolAge/TYP/Bubbles2/5144_Bubbles2.csv
- __MACOSX/S1 File. Data/UNC SchoolAge/TYP/Bubbles2/._5144_Bubbles2.csv
- S1 File. Data/UNC SchoolAge/TYP/Bubbles2/5149_Bubbles2.csv
- __MACOSX/S1 File. Data/UNC SchoolAge/TYP/Bubbles2/._5149_Bubbles2.csv
- S1 File. Data/UNC SchoolAge/TYP/Bubbles2/5150_Bubbles2.csv
- __MACOSX/S1 File. Data/UNC SchoolAge/TYP/Bubbles2/._5150_Bubbles2.csv
- S1 File. Data/UNC SchoolAge/TYP/Bubbles2/5158_Bubbles2.csv
- __MACOSX/S1 File. Data/UNC SchoolAge/TYP/Bubbles2/._5158_Bubbles2.csv
- S1 File. Data/UNC SchoolAge/TYP/Bubbles2/5161_Bubbles2.csv
- __MACOSX/S1 File. Data/UNC SchoolAge/TYP/Bubbles2/._5161_Bubbles2.csv
- S1 File. Data/UNC SchoolAge/TYP/Bubbles2/7039_Bubbles2.csv
- __MACOSX/S1 File. Data/UNC SchoolAge/TYP/Bubbles2/._7039_Bubbles2.csv
- S1 File. Data/UNC SchoolAge/TYP/Bubbles2/7040_Bubbles2.csv
- __MACOSX/S1 File. Data/UNC SchoolAge/TYP/Bubbles2/._7040_Bubbles2.csv
- S1 File. Data/UNC SchoolAge/TYP/Bubbles2/7050_Bubbles2.csv
- __MACOSX/S1 File. Data/UNC SchoolAge/TYP/Bubbles2/._7050_Bubbles2.csv
- __MACOSX/S1 File. Data/UNC SchoolAge/TYP/._Bubbles2
- S1 File. Data/UNC SchoolAge/TYP/Bubbles3/
- S1 File. Data/UNC SchoolAge/TYP/Bubbles3/.DS_Store
- __MACOSX/S1 File. Data/UNC SchoolAge/TYP/Bubbles3/
- __MACOSX/S1 File. Data/UNC SchoolAge/TYP/Bubbles3/._.DS_Store
- S1 File. Data/UNC SchoolAge/TYP/Bubbles3/5063_Bubbles3.csv
- __MACOSX/S1 File. Data/UNC SchoolAge/TYP/Bubbles3/._5063_Bubbles3.csv
- S1 File. Data/UNC SchoolAge/TYP/Bubbles3/5084_01_Bubbles3.csv
- __MACOSX/S1 File. Data/UNC SchoolAge/TYP/Bubbles3/._5084_01_Bubbles3.csv
- S1 File. Data/UNC SchoolAge/TYP/Bubbles3/5084_02_Bubbles3.csv
- __MACOSX/S1 File. Data/UNC SchoolAge/TYP/Bubbles3/._5084_02_Bubbles3.csv
- S1 File. Data/UNC SchoolAge/TYP/Bubbles3/5092_01_Bubbles3.csv
- __MACOSX/S1 File. Data/UNC SchoolAge/TYP/Bubbles3/._5092_01_Bubbles3.csv
- S1 File. Data/UNC SchoolAge/TYP/Bubbles3/5092_02_Bubbles3.csv
- __MACOSX/S1 File. Data/UNC SchoolAge/TYP/Bubbles3/._5092_02_Bubbles3.csv
- S1 File. Data/UNC SchoolAge/TYP/Bubbles3/5128_Bubbles3.csv
- __MACOSX/S1 File. Data/UNC SchoolAge/TYP/Bubbles3/._5128_Bubbles3.csv
- S1 File. Data/UNC SchoolAge/TYP/Bubbles3/5144_Bubbles3.csv
[truncated: 21 more entries]
