# Supplementary material for: Rapid face orienting in infants and school-age children with and without autism: Exploring measurement invariance in eye-tracking
Source: PLoS One. 2018 Aug 28;13(8):e0202875. doi: 10.1371/journal.pone.0202875 (PMC6112675; doi:10.1371/journal.pone.0202875)
Supplement: S2 File — Python script used to process eye tracking data. ReadMeScript.pdf provides instructions for use. (ZIP) [file pone.0202875.s002.zip]

Archive with 9 entries (6 files):
- S2 File. Python Script/
- S2 File. Python Script/.DS_Store
- __MACOSX/
- __MACOSX/S2 File. Python Script/
- __MACOSX/S2 File. Python Script/._.DS_Store
- S2 File. Python Script/Bubbles.py
- __MACOSX/S2 File. Python Script/._Bubbles.py
- S2 File. Python Script/ReadMeScript.pdf
- __MACOSX/S2 File. Python Script/._ReadMeScript.pdf
