# Supplementary material for: Rapid face orienting in infants and school-age children with and without autism: Exploring measurement invariance in eye-tracking
Source: PLoS One. 2018 Aug 28;13(8):e0202875. doi: 10.1371/journal.pone.0202875 (PMC6112675; doi:10.1371/journal.pone.0202875)
Supplement: S2 File — Python script used to process eye tracking data. ReadMeScript.pdf provides instructions for use. (ZIP) [file pone.0202875.s002.zip › S2 File. Python Script/Bubbles.py]

## Script for Dr. Kirsten Dalrymple <kad@umn.edu>, version 1.0 written by Prof. Miles, 2014.
## Version 2.0 allows for 2 recordings & 2 appearances, unlimited Areas of Interest, 
##     or 1 recording and 1 appearance, unlimited Areas of Interest.
##    written 12.15.14 by Marie D Manner, manne044@umn.edu
## Version 3.0 written 4.20.15 Marie D Manner, manne044@umn.edu; v3 runs batches
##     in which user must select directory containing all the .cvs files they want run
## Last modified by developer on 02.22.18 for publication review.
##
## Copyright: 2018 Marie D Manner.  This code is distributed under the 
## terms of the Creative Commons Attribution License, which permits noncommercial
## use, sharing, and adaptation and/or sharing that adapted material, provided 
## that the original author and source are credited and you release your 
## material under this same license.  See:
## Attribution-NonCommercial-ShareAlike 4.0 International (CC BY-NC-SA 4.0)
## https://creativecommons.org/licenses/by-nc-sa/4.0/

import os
import fnmatch
import itertools
import csv
import sys
from tkinter.filedialog import askopenfilename
from tkinter.filedialog import askdirectory
from operator import itemgetter

print("\nNOTE: This script requires header files in the csv script.  \nPlease add them if they are not present, OR add a blank row.\n")
print("I expect the headers to be ordered as \n'ParticipantName' 'RecordingName' 'MediaName' 'RecordingTimestamp' 'GazeEventType'\n'GazeEventDuration' 'AOI[item1]Hit'.... 'AOI[item20]Hit'...\nIf the headers are not ordered this way, this will fail, but the column names and cases are not specific.\n")

# This is used for printing to the CSV file at the end, this is the first line.
header = ['Participant','Stimuli','LeftEye','RightEye','Mouth','OFP1','OFP2','Fix','Background','Screen','TimetoLE','TimetoRE','TimetoMouth','TimetoOFP1','TimetoOFP2','TimeToFix','Total Trial']
num_aoi = 7 # Number of areas of interest; e.g., Face, Nonface, Background
num_recordings = 1 # Number of recordings per baby (e.g., 1 or 2)
num_appearances = 1 # Number of appearances per stimulus (e.g., 1 or 2)

print("USING: \n\t%i Areas of Interest, \n\t%i recordings per baby, and \n\t%i appearances of each stimuli. \nIf that is not correct, please open up %s.py \nand update these values in 'num_aoi', 'num_recordings', and 'num_appearances' variables (probably lines 31 - 33).\n\n" %(num_aoi, num_recordings, num_appearances, sys.argv[0]))

#######################################################
# Choose folder with all cvs's in it
dirname = askdirectory()
print("Using directory <%s>" %dirname)

dirList = os.listdir(dirname)
print(dirList)

for file in dirList:

  print("*********************************************************")

  # build filename, open, and read...
  filename = dirname + "/" + file
  if(filename[-3:] != "csv"):
    print("Found non CSV file (skipping): %s" %filename)
    continue

  print("Loading file %s. \nIdentifying participants and stimuli..." %(filename))

  with open(filename) as f:
    cf = csv.reader(f)
    d = [row for row in cf]

  #######################################################
  # Identify all participants

  participants = []
  save = d[1][0]
  participants.append(save)

  for i in range(1,len(d)-1):
    if d[i][0] != save:
      save = d[i][0]
      participants.append(save)

  # Remove duplicate participant names
  participants = sorted(list(set(participants)))

  ########################################################
  # Identify all stimuli

  tstimuli = []
  save = d[1][2]
  tstimuli.append(save)

  for i in range(1,len(d)-1):
    if d[i][2] != save:
      save = d[i][2]
      tstimuli.append(save)

  tstimuli = sorted(list(set(tstimuli)))

  stimuli = []

  print("Building %i stimuli per stimulus in the file..." %(num_recordings*num_appearances))

  # We may have stim like Item_A1, .. Item_B2
  # for babies that came in, e.g., 2 times and saw the stim 2x in each.
  for i in tstimuli:
    for r in range(num_recordings): #A, B....
      for a in range(num_appearances): #1, 2...
        stimuli.append(i.partition('.')[0]+'_' + chr(r+1+64)+str(a+1))
        #print("just addded %s" %(i.partition('.')[0]+'_' + chr(r+1+64)+str(a+1)))

  print("Done.\nBuilding data structures to store participant information... ")    
  ########################################################
  # Create dictionary structure for data

  data = {}
  tzero = {} # first time in trial
  tend = {} # last time in trial
  t_tot = {} # total time in this trial
  toFirstFix = {} # calculate time spent elsewhere until first fixation (face or non-face)
  timeOnStimulus = {} # time on FaceSE_A1, FaceSE_A2, FaceS_A1, etc
  timeOnScreen = {} # sum time across each stimulus for time on screen for that trial
  pAverage = {} # participantAverages -- average time across trials per participant on stimuli (not background)
  pTimeToAverage = {} # average time across all trials that a participant looked at kind of stimulus (not started looking / 0's)
  avg_trialTime = {} #  average trial time; across all trials
  count = {} # how many times each stimulus was looked at first; sized by num_aoi

  for p in participants:
    data[p] = {}
    tzero[p] = {}
    tend[p] = {}
    t_tot[p] = {} 
    toFirstFix[p] = {} 
    timeOnStimulus[p] = {}
    timeOnScreen[p] = {}
    pAverage[p] = [] # going to sum across stimuli, no need to index deeper.
    pTimeToAverage[p] = [] # going to sum across 'time to stimulus', no need to index deeper.
    avg_trialTime[p] = 0 #  going to sum across trial times, no need to index deeper.
    count[p] = [] # will count across stimulus trials, no need to index deeper.

    for s in stimuli:
      data[p][s] = []
      tzero[p][s] = 0 # first timestamp in a trial
      tend[p][s] = 0 # last timestamp in a trial
      t_tot[p][s] = 0 #total time in trial, found by (Last timestamp - First timestamp)
      toFirstFix[p][s] = [] # calculate time spent elsewhere until first fixation (face or non-face)
      timeOnStimulus[p][s] = [] # > 0, could be Face/Nonface/Background or Face/Nonface/Stim3/Stim4/Background, etc.
      timeOnScreen[p][s] = 0 # will be sum of matrix values in timeOnStimulus, to be divided by count.
      
  print("Done.\nExamining and renaming stimulus trials to include _A1, etc... ")    
  ########################################################
  # Separate csv file into dictionary.
  # This section labels each line as _A1, _A2, _B1, _B2 to indicate trial and appearance within trial.

  # Process the first line in the file
  tsave = d[1][3] ## Time stamp
  psave = d[1][0] ## Participant
  ssave = d[1][2] ## Feature / stimulus
  add = '_A1' # what the addition will ultimately be (A1, B1, etc)
  viewing = 1 # viewing 1 or 2 of trial A or B
  trial = chr(int(d[1][1].split('_')[-1]) + 64) ## Last element- 1 is trial A, 2 is trial B.

  # Run through the rest.
    # Examples of what piece of name is where:
    # d[i][0] == JE0000_34_05 
    # d[1][1].split('_')[-1] == 01 or 02 as a string, which is A or B, respectively
    # d[i][2] == '1 FaceW.jpg'

  #print("Line 0, starting at %s, %s, %s" %(psave, ssave, ('_' + trial + str(viewing))))

  if (num_recordings == 1 and num_appearances == 1):
    for i in range(1,len(d)-1):
      # Update variables with this line's data
      curParticipant = d[i][0]
      curStim = d[i][2]

      if curParticipant != psave or curStim != ssave:
        psave = d[i][0] #update person
        ssave = d[i][2] #update stim
        viewing = 1
        trial = chr(int(d[i][1].split('_')[-1]) + 64)
        
        #print("Line %i, changing to %s, %s, %s" %(i, psave, ssave, ('_' + trial + str(viewing))))
        
      # Update the 'add' for appending
      add = '_' + trial + str(viewing)
      
      # Update the timestamp, append line with new participant number.
      tsave = d[i][3]
      data[d[i][0]][d[i][2].partition('.')[0]+add].append(d[i][3:len(d[i])])
      
        
  elif (num_recordings == 2 and num_appearances == 2):
    for i in range(1,len(d)-1):

      # Update variables with this line's data
      curParticipant = d[i][0]
      curTrial = chr(int(d[i][1].split('_')[-1]) + 64)
      curStim = d[i][2]
        
      # Same participant && same letter && same feature && big positive time jump: (will be viewing 2 in that trial)
      if curParticipant == psave and trial == curTrial and curStim == ssave and int(d[i][3])-int(tsave) > 10:
        viewing = 2
        
        #print("Line %i, changing to %s, %s, %s" %(i, psave, ssave, ('_' + trial + str(viewing))))
        
      # Same participant && different RecordingName end && same feature
      elif curParticipant == psave and trial != curTrial and curStim == ssave:
        trial = chr(int(d[i][1].split('_')[-1]) + 64)
        viewing = 1
        
        #print("Line %i, changing to %s, %s, %s" %(i, psave, ssave, ('_' + trial + str(viewing))))
        
      # New participant or new feature: (will be the first time I've seen that)
      elif curParticipant != psave or curStim != ssave:
        psave = d[i][0] #update person
        ssave = d[i][2] #update stim
        viewing = 1
        trial = chr(int(d[i][1].split('_')[-1]) + 64)
        
        #print("Line %i, changing to %s, %s, %s" %(i, psave, ssave, ('_' + trial + str(viewing))))
        
      # Update the 'add' for appending
      add = '_' + trial + str(viewing)
      
      # Update the timestamp, append line with new participant number.
      tsave = d[i][3]
      data[d[i][0]][d[i][2].partition('.')[0]+add].append(d[i][3:len(d[i])])

  else:
    print("\n\nWARNING: I don't know how to deal with the numbers you've provided.\nPlease check with the developer to add to the functionality, \nor check your input recordings and appearances.  \nThis only supports 1 recording, 1 appearance, OR \n2 recordings, 2 appearances per file.  Exiting now.")
    exit(0)
      
  print("Done. \nVerifying all participants and expected stimuli are found...")  
  ######################################################## 

  warning = False

  for p in participants:
    for s in stimuli:
      if data[p][s] == []:
        print("WARNING! data[%s][%s] not found." %(p, s))
        warning = True

  if warning == True:
    print("**** You will see ripple errors throughout the script from skipping information.  Information will be unlisted and/or falsified at 0. ****")
  else:
    print("No missing data detected.")
    
  print("Removing empty columns from data ...")  
  ######################################################## 
  # Reformat data to only necessary columns.
  # E.g., strip all empty columns from this:
  #   ['9890', 'Fixation', '3', '0', '1', '1', '', '', '', '', '', '', '', '', '', '', '', '', '', '', '', '', '', '', '', '', '']
  # to become this:
  #  ['9890', 'Fixation', '3', '0', '1', '1']
  # This does NOT strip out spaces (which a TOBII setting will occasionally
  # do).

  for p in participants:
    for s in stimuli:
      for i in range(len(data[p][s])):
        save = []
        for j in data[p][s][i]:
          if j != '':
            save.append(j)
        data[p][s][i] = save
        
  print("Done. \nCalculating time and matrix until first fixation and what fixation was on (e.g., face v. non-face)...")
  ######################################################## 
  # Calculate first fixation.
  # Find the first timestamp at which there was a fixation on the face or non-face.
  # The time until that occurence -- if fixation was at beginning, time is 0, 
  #   otherwise it could be something like 30 ms or 74 ms, whatever.  
  # This is also used to determine which was 'looked at' first, not including 
  #   when participant started off the trial looking at that thing.

  for p in participants:
    for s in stimuli:
      if data[p][s] == []:
        print("Skipping data[%s][%s]." %(p, s))
        continue
        
      toFirstFix[p][s] = [9999]*(num_aoi-1) ## number of areas of interest, defined in top of file, filled with 9999
      
      try:
        time_0 = int(data[p][s][0][0]) # the first time stamp in the trial
      except IndexError:
        print("FAILURE! data[%s][%s] was not empty but there's still an error processing first fixation." %(p, s))
        exit(1)
      
      for j in range(num_aoi-1): # range areas of interest - 1; as in, face vs nonface and ignore background
        for i in range(len(data[p][s])): # range over all lines in this p/s
          if data[p][s][i][1] == 'Fixation':
            ##print("at fixation for %s;%s; %i" %(p, s, i))
            if data[p][s][i][3+j] == '1':
              time_1 = int(data[p][s][i][0])
              toFirstFix[p][s][j] = time_1 - time_0 ## calculate time until first fixation (face or non-face)
              break # do not process the rest of the line, because I don't care.
              
  print("Done.  \nFinding time spent on all stimuli...")
  ########################################################
  # Find time on any stimulus (face xor non-face);
  # time on background (not face and not non-face);
  # time on screen (face/nonface/background)
  # At the end of this section, timeOnStimulus will contain all time spent on any stimulus 
  # in the order of AOI.  E.g, [Face, NonFace, Stim3, ..., Background] 
  # E.g., [0, 9, 14] means they never looked at Face, 9 ms on Nonface, and 14 ms on Background (not including 9 ms on face)

  for p in participants:
    for s in stimuli:
    
      if data[p][s] == []:
        print("Skipping data[%s][%s]." %(p, s))
        continue

      # Double check times are going in correct order.. this check existed in 
      # the first script version but shouldn't happen.
      if int(data[p][s][1][0]) < int(data[p][s][0][0]):
        print("Something's wrong - the times are going down instead of up.  Quitting.")
        exit(1)

      try:
        tzero[p][s] = int(data[p][s][0][0]) # first timestamp in trial.

      except IndexError:
        print("FAILURE! data[%s][%s] was not empty but there's still an error in processing time on stimuli." %(p, s))  
        exit(1)

      # Build 0'ed array of proper size.
      timeOnStimulus[p][s] = [0]*num_aoi
      
      for i in range(len(data[p][s])):
        if data[p][s][i][1] == 'Fixation':
          for j in range(num_aoi):
            if int(data[p][s][i][3+j]) == 1: # if you fixated on stim1, then stim2, then stim 3... 
              try: #works unless you're on the very last time stamp.
                timeOnStimulus[p][s][j] = timeOnStimulus[p][s][j] + (int(data[p][s][i+1][0]) - int(data[p][s][i][0])) 
              except IndexError: # So if you're on the very last time stamp, assume 3 ms.
                #print("Oops, we are on the very last time stamp of the trial.  Assuming this was exactly 3 ms and adding that.")
                timeOnStimulus[p][s][j] = timeOnStimulus[p][s][j] + 3
              break  # breaking on a 1 ensures that triggering on Face will not also trigger on Background.

        # keep track of most recent timestamp on this p/s
        tend[p][s] = int(data[p][s][i][0]) 
        
      ##sys.stdout.write("%s %s time is " %(p, s)), print(timeOnStimulus[p][s])
      t_tot[p][s] = tend[p][s] - tzero[p][s] ## total time in this trial, by (Last timestamp - First timestamp)
      
  print("Done.  \nFinding time on screen per participant and trial, and averages across trials per participant...")
  ########################################################  
  # Calculate averages and time on screen.

  for p in participants:

    # 0 in to fill with time sums across stimuli
    pAverage[p] = [0] * (num_aoi+1)

    for s in stimuli:
      if data[p][s] == []:
        print("Skipping data[%s][%s]." %(p, s))
        continue
        
      for i in range(num_aoi):
        # find time across (on row) on screen per trial = face + nonface + stim3 + ... + background = timeOnScreen
        timeOnScreen[p][s] = timeOnScreen[p][s] + timeOnStimulus[p][s][i]
        # find time down for stimulus on all trials
        pAverage[p][i] = pAverage[p][i] + timeOnStimulus[p][s][i]

    # Now that time on screen is calculated, sum that too (put in last position in pAverage):
    for s in stimuli:
      pAverage[p][-1] = pAverage[p][-1] + timeOnScreen[p][s]
    
    # Now find averages. pAverage contains time on stimulus AS WELL AS time on screen.
    for i in range(num_aoi+1):
      pAverage[p][i] = round(pAverage[p][i] / len(stimuli), 2)
    
  print("Done.\nCounting how many times each participant looked at each stimulus first...")
  ########################################################      
  # Count how many times they first looked at face / non face / stimulus
  # Find average time of times when they first looked at face / non face / stimulus
  # Find average time of trials

  for p in participants:
    count[p] = [0]*(num_aoi-1)
    pTimeToAverage[p] = [0]*(num_aoi-1)
    
    for s in stimuli:

      if data[p][s] == []:
        print("Skipping data[%s][%s]." %(p, s))
        continue
    
      # smallest = index of smallest item in list
      smallest = toFirstFix[p][s].index(min(toFirstFix[p][s]))
      if (toFirstFix[p][s][smallest] > 0) and (toFirstFix[p][s][smallest] < 9999):
        count[p][smallest] = count[p][smallest] + 1 # increase count of looked at that stim, not including background
        #print("Count[%s][%i] is now %i" %(p, i, count[p][smallest]))
        pTimeToAverage[p][smallest] =  pTimeToAverage[p][smallest] + toFirstFix[p][s][smallest] # sum time they looked (non 0, non 9999)
        #print("pTimeToAverage[%s][%i] is now %i" %(p, smallest, pTimeToAverage[p][smallest]))
      
      avg_trialTime[p] = avg_trialTime[p] + t_tot[p][s] # add up trial time for averaging later
    
    for i in range(num_aoi-1):
      if count[p][i] != 0:
        pTimeToAverage[p][i] = round(pTimeToAverage[p][i] / count[p][i], 2)
    
    avg_trialTime[p] = round(avg_trialTime[p] / len(stimuli), 2) # finalize trial time average for that p

    #print("avg_trialTime[%s] = %i" %(p, avg_trialTime[p]))
    
  print("Done. \nPrinting results...")
  ########################################################
  # Output data

  groupdata = []

  for p in participants:    
    for s in stimuli:
      # order is: p, s, time on stimulus, time on screen, time to each stim, total trial [count]
      groupdata.append([p,s] + timeOnStimulus[p][s] + [timeOnScreen[p][s]] + toFirstFix[p][s] + [t_tot[p][s]]) 
    
    # order is: p, 'AVERAGE', time on stim ave, time to stim ave, trial ave, counts.
    groupdata.append([p,'zAVERAGE'] + pAverage[p] + pTimeToAverage[p] + [avg_trialTime[p]] + count[p])

  orderdata = sorted(groupdata, key=itemgetter(0,1))
  orderdata = [header]+orderdata

  for i in range(len(participants)):
    orderdata.insert(len(stimuli)*(i+1)+2*i+2,[])

  with open(filename.partition('.')[0]+'_output.csv','w',newline='') as fp:
    wf = csv.writer(fp,delimiter=',')
    wf.writerows(orderdata)

print("Done!")
